# Supplementary material for: Anxiety-Depressive Disorders in 200 Patients with Post-COVID-19 Syndrome: Prevalence and Predictors from a Cross-Sectional Study
Source: Medicina (Kaunas). 2026 Jun 26;62(7):1234. doi: 10.3390/medicina62071234 (PMC13414012; doi:10.3390/medicina62071234)
Supplement: Supplementary file 1 [file medicina-62-01234-s001.zip]

Archive with 1 entries (1 files):
- medicina-4335411-supplementary.pdf
